# Supplementary material for: Sequencing and Analysis of the Complete Organellar Genomes of Prototheca wickerhamii
Source: Front Plant Sci. 2020 Sep 1;11:1296. doi: 10.3389/fpls.2020.01296 (PMC7492744; doi:10.3389/fpls.2020.01296)
Supplement: Supplementary file 1 [file Table_1.xlsx]

## Sheet: Supplementary Table 1
Supplementary Table 1. Sequence evolution models for all 79 plastid-encoded genes used in the reconstruction of phylogeny of Prototheca spp.
No.	Gene	Model
1.	accD	LG+I+G4
2.	atpA	LG+I+G4
3.	atpB	LG+I+G4
4.	atpE	cpREV+G4
5.	atpF	cpREV+G4
6.	atpH	cpREV+G4
7.	atpI	mtZOA+I+G4
8.	ccsA	cpREV+F+I+G4
9.	cemA	mtInv+F+G4
10.	chlB	cpREV+I+G4
11.	chlI	LG+I+G4
12.	chlL	LG+I+G4
13.	chlN	cpREV+I+G4
14.	clpP	LG+G4
15.	cysA	LG+G4
16.	cysT	cpREV+G4
17.	ftsH	LG+F+I+G4
18.	infA	cpREV+G4
19.	minD	cpREV+G4
20.	petA	LG+G4
21.	petB	mtZOA+I+G4
22.	petD	mtZOA+G4
23.	petG	HIVb+G4
24.	petL	mtZOA+I
25.	psaA	mtZOA+F+I+G4
26.	psaB	LG+F+I+G4
27.	psaC	Dayhoff+I
28.	psaI	Blosum62+G4
29.	psaJ	mtMet+I
30.	psaM	cpREV+G4
31.	psbA	mtZOA+G4
32.	psbB	cpREV+I+G4
33.	psbC	mtZOA+G4
34.	psbD	mtZOA+I+G4
35.	psbE	cpREV+G4
36.	psbF	cpREV
37.	psbH	Dayhoff+G4
38.	psbI	cpREV+G4
39.	psbJ	mtZOA+G4
40.	psbK	LG+G4
41.	psbL	LG+I
42.	psbM	LG+G4
43.	psbN	cpREV+G4
44.	psbT	cpREV+G4
45.	psbZ	mtZOA+G4
46.	rbcL	LG+I+G4
47.	rpl2	cpREV+G4
48.	rpl5	cpREV+I+G4
49.	rpl12	cpREV+I+G4
50.	rpl14	LG+G4
51.	rpl16	cpREV+G4
52.	rpl19	cpREV+G4
53.	rpl20	LG+G4
54.	rpl23	LG+I+G4
55.	rpl32	cpREV+G4
56.	rpl36	cpREV+G4
57.	rpoA	LG+F+G4
58.	rpoB	LG+F+I+G4
59.	rpoC1	WAG+F+I+G4
60.	rpoC2	LG+F+I+G4
61.	rps2	cpREV+G4
62.	rps3	LG+F+G4
63.	rps4	cpREV+I+G4
64.	rps7	cpREV+G4
65.	rps8	cpREV+I+G4
66.	rps9	cpREV+G4
67.	rps11	cpREV+G4
68.	rps12	LG+G4
69.	rps14	mtREV+F+G4
70.	rps18	WAG+F+G4
71.	rps19	cpREV+G4
72.	tilS	mtInv+F+I+G4
73.	tufA	LG+I+G4
74.	ycf1	LG+F+I+G4
75.	ycf3	cpREV+G4
76.	ycf4	mtInv+F+G4
77.	ycf12	cpREV+G4
78.	ycf20	LG+G4
79.	ycf47	cpREV+F+G4

## Sheet: Supplementary Table 2
Supplementary Table 2. Complete mitochondrion annotation for analyzed species. "+" and "-" represents genes found and not found in the mitochondrion, respectively. Nomenclature and function of the genes follows UNIPROT database (https://www.uniprot.org).
Category		Gene	Description	Function	P. wickerhamii	P. xanthoriae	P. ciferrii	P. bovis	Helicosporidium sp.	A. protothecoides	Chlorella variabilis
					This study	NC_001613.1	MF197533.1	MF197534.1	NC_017841.1	NC_026009.1	NC_025413.1
Ribosomal proteins	Small ribosomal subunit	rps2	ribosomal protein S2	large and small subunits of ribosomal proteins - protein synthesis	+	+	+	+	+	+	+
		rps3	ribosomal protein S3	large and small subunits of ribosomal proteins - protein synthesis	+	+	+	+	+	+	+
		rps4	ribosomal protein S4	large and small subunits of ribosomal proteins - protein synthesis	+	+	+	+	+	+	+
		rps7	ribosomal protein S7	large and small subunits of ribosomal proteins - protein synthesis	+	+	+	+	+	+	+
		rps10	ribosomal protein S10	large and small subunits of ribosomal proteins - protein synthesis	+	+	+	+	+	+	+
		rps11	ribosomal protein S11	large and small subunits of ribosomal proteins - protein synthesis	+	+	+	+	+	+	+
		rps12	ribosomal protein S12	large and small subunits of ribosomal proteins - protein synthesis	+	+	+	+	+	+	+
		rps13	ribosomal protein S13	large and small subunits of ribosomal proteins - protein synthesis	+	+	+	+	+	+	+
		rps14	ribosomal protein S14	large and small subunits of ribosomal proteins - protein synthesis	+	+	+	+	+	+	+
		rps19	ribosomal protein S19	large and small subunits of ribosomal proteins - protein synthesis	+	+	+	+	+	+	+
	Large ribosomal subunit	rpl5	ribosomal protein L5	large and small subunits of ribosomal proteins - protein synthesis	+	+	+	+	+	+	+
		rpl6	ribosomal protein L6	large and small subunits of ribosomal proteins - protein synthesis	+	+	+	+	+	+	+
		rpl10	ribosomal protein L10	large and small subunits of ribosomal proteins - protein synthesis	-	-	+	+	-	-	-
		rpl16	ribosomal protein L16	large and small subunits of ribosomal proteins - protein synthesis	+	+	+	+	+	+	+
Genes for respiration and oxidative phosphorylation		cob	apocytochrome b	Component of the ubiquinol-cytochrome c reductase complex (complex III or cytochrome b-c1 complex) that is part of the mitochondrial respiratory chain.	+	+	+	+	+	+	+
		atp1	ATP synthase F1 subunit alpha	produces ATP from ADP in the presence of a proton gradient across the membrane.	+	+	+	+	+	+	+
		atp4	ATP synthase F0 subunit beta	produces ATP from ADP in the presence of a proton gradient across the membrane.	+	+-*	+	+	+	+	+
		atp6	ATP synthase F0 subunit 6	produces ATP from ADP in the presence of a proton gradient across the membrane.	+	+	+	+	+	+	+
		atp8	ATP synthase F0 subunit 8	produces ATP from ADP in the presence of a proton gradient across the membrane.	+	-	+	+	+	+	+
		atp9	ATP synthase F0 subunit 9	produces ATP from ADP in the presence of a proton gradient across the membrane.	+	+	+	+	+	+	+
		cox1	cytochrome c oxidase subunit 1	Cytochrome c oxidase is the component of the respiratory chain that catalyzes the reduction of oxygen to water.	+	+	+	+	+	+	+
		cox2	cytochrome c oxidase subunit 2	Cytochrome c oxidase is the component of the respiratory chain that catalyzes the reduction of oxygen to water.	+	+	+	+	+	+	+
		cox3	cytochrome c oxidase subunit 3	Cytochrome c oxidase is the component of the respiratory chain that catalyzes the reduction of oxygen to water.	+	+	+	+	+	+	+
		nad1	NADH dehydrogenase subunit 1	subunit of the mitochondrial membrane respiratory chain NADH dehydrogenase	+	+	+	+	+	+	+
		nad2	NADH dehydrogenase subunit 2	subunit of the mitochondrial membrane respiratory chain NADH dehydrogenase	+	+	+	+	+	+	+
		nad3	NADH dehydrogenase subunit 3	subunit of the mitochondrial membrane respiratory chain NADH dehydrogenase	+	+	+	+	+	+	+
		nad4	NADH dehydrogenase subunit 4	subunit of the mitochondrial membrane respiratory chain NADH dehydrogenase	+	+	+	+	+	+	+
		nad4L	NADH dehydrogenase subunit 4L	subunit of the mitochondrial membrane respiratory chain NADH dehydrogenase	+	+	+	+	+	+	+
		nad5	NADH dehydrogenase subunit 5	subunit of the mitochondrial membrane respiratory chain NADH dehydrogenase	+	+	+	+	+	+	+
		nad6	NADH dehydrogenase subunit 6	subunit of the mitochondrial membrane respiratory chain NADH dehydrogenase	+	+	+	+	+	+	+
		nad7	NADH dehydrogenase subunit 7	subunit of the mitochondrial membrane respiratory chain NADH dehydrogenase	+	+	+	+	+	+	+
		nad9	NADH dehydrogenase subunit 9	subunit of the mitochondrial membrane respiratory chain NADH dehydrogenase	+	+	+	+	+	+	+
Other		ymf16 - tatC like protein/tatC	Twin-arginine translocation protein TatC	Part of the twin-arginine translocation (Tat) system	+	+-*	+	+	+	+	+
rRNAs		16S			+	+	+	+	+	+	+
		23S			+	+	+	+	+	+	+
		5S			+	+	+	+	+	+	+
No. of tRNAs					30	26	26	26	25	26	27
Other ORFs					6**	7***	0	1****	5*****	7*****	0
Pseudogenes					0	0	0	0	0	2	0
*uncharacterized proteins similar to atp4 or ymf16 were found
**including two with LAGLIDADG motifs, and one LAGLIDAG endonuclease
***including one with LAGLIDAG motif
****putative LAGLIDAG endonuclease
*****including three putative LAGLIDAG endonucleases
*******including four putative LAGLIDAG endonucleases, one LAGLIDAG endonuclease and one putative integrase/recombinase protein

## Sheet: Supplementary Table 3
Supplementary Table 3. Complete plastid annotation for analyzed species. An upddated table from Severgrini et al. "+" and "-" represents genes found and not found in the plastid, respectively. Nomenclature of the genes follows that of C. variabilis chloroplast. Function of chloroplast genes follows the categorization reported by Green BR, (Green BR, Plant J., 2011, 66(1), 34-44. doi: 10.1111/j.13…
Category		Gene	Description	Function	P. wickerhamii*	P. xanthoriae	P. cutis	P. stagnora*	P. ciferrii	P. bovis	Helicosporidium sp.	A. protothecoides	Chlorella variabilis
					This study	KJ001761.1	AP018373.1	AP018372.1	MF197535.1	MF197536.1	NC_008100.1	NC_023775.1	NC_015359.1
Metabolism		rbcL	ribulose-1,5-bisphosphate carboxylase/oxygenase large subunit	RUBISCO subunit: photosynthetic carbon fixation	-	-	-	-	-	-	-	+	+
		accD	acetyl CoA reductase	-	+	+	+	+	+	+	+	+	+
		cysA	sulfate/thiosulfate import ATP-binding protein CysA	-	-	-	-	-	-	-	-	-	+
		cysT	sulfate transport protein	-	+	+	+	+	+	+	+	+	+
Photosynthesis	ATP synthase	atpA	CF1 alpha subunit of ATP synthase	ATP synthesis	-	+	+	-	-	-	-	+	+
		atpB	beta subunit of ATP synthase	ATP synthesis	-	+	+	-	-	-	-	+	+
		atpE	CF1 epsilon subunit of ATP synthase	ATP synthesis	-	+	+	-	-	-	-	+	+
		atpF	CF0 subunit I of ATP synthase	ATP synthesis	-	+	+	-	-	-	-	+	+
		atpH	CF0 subunit III of ATP synthase	ATP synthesis	-	+	+	-	-	-	-	+	+
		atpI	CF0 subunit IV of ATP synthase	ATP synthesis	-	+	+	-	-	-	-	+	+
		minD	MinD cell division protein	septum-site determining protein (membrane-associated ATPase)	+	+	+	-	-	-	-	+	+
	Cytochrome complex	petA	cytochrome f	electron transport	-	-	-	-	-	-	-	+	+
		petB	apocytochrome b6 of cytochrome b6/f complex	electron transport	-	-	-	-	-	-	-	+	+
		petD	cytochrome b6/f complex subunit IV	electron transport	-	-	-	-	-	-	-	+	+
		petG	subunit V of cytochrome b6/f complex	electron transport	-	-	-	-	-	-	-	+	+
		petL	subunit VI of cytochrome b6/f complex	electron transport	-	-	-	-	-	-	-	+	+
	Photosystem I	psaA	P700 apoprotein A1 of photosystem I	photosystem I components: electron transport	-	-	-	-	-	-	-	+	+
		psaB	P700 apoprotein A2 of photosystem I	photosystem I components: electron transport	-	-	-	-	-	-	-	+	+
		psaC	photosystem I iron-sulfur center	photosystem I components: electron transport	-	-	-	-	-	-	-	+	+
		psaI	photosystem I subunit VIII	photosystem I components: electron transport	-	-	-	-	-	-	-	+	+
		psaM	M polypeptide of photosystem I	photosystem I components: electron transport	-	-	-	-	-	-	-	+	+
		psaJ	subunit IX of photosystem I	photosystem I components: electron transport	-	-	-	-	-	-	-	+	+
		ycf3	photosystem I assembly protein Ycf3	photosystem I assembly protein	-	-	-	-	-	-	-	+	+
		ycf4	photosystem I assembly protein Ycf4	photosystem I assembly protein	-	-	-	-	-	-	-	+	+
	Photosystem II	psbA	D1 reaction center protein of photosystem II	photosystem II components: electron transport	-	-	-	-	-	-	-	+	+
		psbB	photosystem II P680 chlorophyll A apoprotein	photosystem II components: electron transport	-	-	-	-	-	-	-	+	+
		psbC	CP43 chlorophyll apoprotein of photosystem II	photosystem II components: electron transport	-	-	-	-	-	-	-	+	+
		psbD	photosystem II protein D2	photosystem II components: electron transport	-	-	-	-	-	-	-	+	+
		psbE	cytochrome b559 alpha subunit of photosystem II	photosystem II components: electron transport	-	-	-	-	-	-	-	+	+
		psbF	cytochrome b559 beta subunit of photosystem II	photosystem II components: electron transport	-	-	-	-	-	-	-	+	+
		psbH	phosphoprotein of photosystem II	photosystem II components: electron transport	-	-	-	-	-	-	-	+	+
		psbI	I polypeptide of photosystem II	photosystem II components: electron transport	-	-	-	-	-	-	-	+	+
		psbJ	J protein of photosystem II	photosystem II components: electron transport	-	-	-	-	-	-	-	+	+
		psbK	PSII K protein	photosystem II components: electron transport	-	-	-	-	-	-	-	+	+
		psbL	L protein of photosystem II	photosystem II components: electron transport	-	-	-	-	-	-	-	+	+
		psbM	M protein of photosystem II	photosystem II components: electron transport	-	-	-	-	-	-	-	+	+
		psbN	N protein of photosystem II	photosystem II components: electron transport	-	-	-	-	-	-	-	+	+
		psbT	T protein of photosystem II	photosystem II components: electron transport	-	-	-	-	-	-	-	+	+
		psbZ	Z protein of photosystem II	photosystem II components: electron transport	-	-	-	-	-	-	-	+	+
		ycf12	photosystem II reaction center protein	photosystem II reaction center protein	-	-	-	-	-	-	-	+	+
	NA	ycf20	hypothetical chloroplast RF20	plant and algal chloroplasts. As the family is exclusively found in phototrophic organisms it may therefore play a role in photosynthesis (http://www.ebi.ac.uk/interpro/entry/IPR007572)	-	-	+	-	-	-	-	-	+
Assembly, membrane insertion		cemA	chloroplast envelope membrane protein	proton extrusion. Indirectly promotes efficient inorganic carbon uptake into chloroplasts	-	-	-	-	-	-	-	+	+
		ccsA	heme attachment to plastid cytochrome c	biogenesis of c-type cytochromes	-	-	-	-	-	-	-	+	+
		TilS/ycf62	tRNA(Ile) lysidine synthetase	Integral component of membrane	+	+	+	+	+	+	+	+	+
		ycf1	ycf1	Integral component of membrane	-	+	+	+	+	+	+	+	+
		ycf47	hypothetical chloroplast RF47	Preprotein translocase SecG subunit	-	-	-	-	-	-	-	-	+
Chlorophyll biosynthesis		chlB	ChlB subunit of protochlorophyllide reductase	chlorophyll biosynthesis	-	-	-	-	-	-	-	+	+
		chlI	protochlorophyllid reductase	chlorophyll biosynthesis	-	-	-	-	-	-	-	+	+
		chlL	protochlorophyllid reductase	chlorophyll biosynthesis	-	-	-	-	-	-	-	+	+
		chlN	protochlorophyllid reductase	chlorophyll biosynthesis	-	-	-	-	-	-	-	+	+
Protein quality control		FtsH	cell division protein	-	+	+	+	-	+	+	+	+	+
		clpP	proteolytic subunit 2 of clp protease	-	+	+	+	-	-	-	-	+	+
Ribosomal proteins	Large ribosomal subunit	rpl2	ribosomal protein L2	large and small subunits of ribosomal proteins - protein synthesis	+	+	+	+	+	+	+	+	+
		rpl5	ribosomal protein L5	large and small subunits of ribosomal proteins - protein synthesis	+	+	+	+	+	+	+	+	+
		rpl12	ribosomal protein L12	large and small subunits of ribosomal proteins - protein synthesis	+	+	+	-	-	-	+	+	+
		rpl14	ribosomal protein L14	large and small subunits of ribosomal proteins - protein synthesis	+	+	+	+	+	+	+	+	+
		rpl16	ribosomal protein L16	large and small subunits of ribosomal proteins - protein synthesis	+	+	+	+	+	+	+	+	+
		rpl19	ribosomal protein L19	large and small subunits of ribosomal proteins - protein synthesis	+	+	+	+	-	-	-	+	+
		rpl20	ribosomal protein L20	large and small subunits of ribosomal proteins - protein synthesis	+	+	+	+	+	+	+	+	+
		rpl23	ribosomal protein L23	large and small subunits of ribosomal proteins - protein synthesis	+	+	+	-	-	-	-	+	+
		rpl32	ribosomal protein L32	large and small subunits of ribosomal proteins - protein synthesis	+	+	-	+	-	-	+	+	+
		rpl36	ribosomal protein L36	large and small subunits of ribosomal proteins - protein synthesis	+	+	+	-	+	+	+	+	+
	Small ribosomal subunit	rps2	ribosomal protein S2	large and small subunits of ribosomal proteins - protein synthesis	+	+	+	-	-	-	-	+	+
		rps3	ribosomal protein S3	large and small subunits of ribosomal proteins - protein synthesis	+	+	+	+	+	+	+	+	+
		rps4	ribosomal protein S4	large and small subunits of ribosomal proteins - protein synthesis	+	+	+	+	+	+	+	+	+
		rps7	ribosomal protein S7	large and small subunits of ribosomal proteins - protein synthesis	+	+	+	+	+	+	+	+	+
		rps8	ribosomal protein S8	large and small subunits of ribosomal proteins - protein synthesis	+	+	+	+	+	+	+	+	+
		rps9	ribosomal protein S9	large and small subunits of ribosomal proteins - protein synthesis	+	+	+	-	-	-	-	+	+
		rps11	ribosomal protein S11	large and small subunits of ribosomal proteins - protein synthesis	+	+	+	+	+	+	+	+	+
		rps12	ribosomal protein S12	large and small subunits of ribosomal proteins - protein synthesis	+	+	+	+	+	+	+	+	+
		rps14	ribosomal protein S14	large and small subunits of ribosomal proteins - protein synthesis	+	+	+	+	+	+	+	+	+
		rps18	ribosomal protein S18	large and small subunits of ribosomal proteins - protein synthesis	+	+	+	-	-	-	-	+	+
		rps19	ribosomal protein S19	large and small subunits of ribosomal proteins - protein synthesis	+	+	+	+	+	+	+	+	+
Transcription (plastid-encoded RNA polymerase)		rpoA	alpha subunit of RNA polymerase	plastid-encoded RNA polymerase	+	+	+	+	-	-	+	+	+
		rpoB	beta subunit of RNA polymerase	plastid-encoded RNA polymerase	+	+	+	+	-	-	+	+	+
		rpoC1	beta' subunit of RNA polymerase	plastid-encoded RNA polymerase	+	+	+	+	-	-	+	+	+
		rpoC2	beta' subunit of RNA polymerase	plastid-encoded RNA polymerase	+	+	+	+	-	-	+	+	+
Translation		tufA	translational elongation factor Tu	GTP-dependent binding of aminoacyl-tRNA to the A-site of ribosomes during protein biosynthesis	+	+	+	+	-	-	+	+	+
		infA	translation initation factor 1	Component of the 30S ribosomal translation pre-initiation complex	+	+	+	-	-	-	-	+	+
rRNAs		16S			+	+	+	+	+	+	+	+	+
		23S			+	+	+	+	+	+	+	+	+
		5S			+	+	+	+	+	+	+	+	+
No. of tRNAs					29	27	29	25	25	25	25	30	30
Other ORFs					0	0	0	3	0	0	0	0	0
Pseudogenes					0	0	0	0	0	0	0	0	0
